# Supplementary material for: Challenges and lessons from a vector control campaign targeting Glossina palpalis palpalis in an isolated protected forest area in Abidjan, Côte d’Ivoire
Source: Parasite. 2025 Apr 15;32:25. doi: 10.1051/parasite/2025017 (PMC12002674; doi:10.1051/parasite/2025017)
Supplement: Supplementary file 1 — Supplementary material 1: Entomological database. Traps Nb: Number of each trap PGE: Peripheral Gardening Area TotalGloss_TxMonthYear: Total number of tsetse flies captured per period of entomological monitoring (Tx) per month and per year ADT_TxMonthYear: Apparent Density per Trap per day per period of entomological monitoring (Tx) per month and per year Infect_T0MonthYear: Number of infected tsetse flies per period of entomological monitoring (Tx) per month and per year NS: Not Set T0: Trap set on sites identified during the January 2020 initial entomological survey Supplementary material 2: Genotyping data base FlyNb: Number of each tsetse fly Tx: Entomological monitoring XpGp13 to GPCAG: microsatellite loci Supplementary material 3: FIS results estimated within traps, zones or cohorts FIS are shown for each locus. The average FIS for all loci is represented by empty black circles. Supplementary material 4: Comparison of FIS between neutral loci FIS values are represented by solid black circles, and their 95% confidence intervals by dashes (bootstrap on individuals for each locus or on loci (All)). Significant deviations from panmictic expectations, the number of observed and expected missing data (in brackets) and the results of the stuttering test are also provided. Supplementary material 5: FIS regression as a function of the number of missing genotypes Regression of FIS against the number of missing genotypes with neutral loci only is represented by the single line with 95% CI bootstraps on individuals (FIS_i et FIS_s, dashed lines). All equations are given and the coefficient of determination (R2) is provided for the mean. Results for the XB110, XB104 and pGp24 loci are represented by an empty circle, a full circle and an empty square, respectively (black dashes represent 95% CIs). They do not participate in the regression. The other loci are represented by crosses. Supplementary material 6: Regression of FIS as a function of null allele frequencies (pnulls) [file parasite-32-25-s1.zip › parasite240104-1-olm/Suppl_Mat_1_entomo.xlsx]

## Sheet: Monitoring_Data
Trap Nb	Latitude	Longitude	Zone	Trap Types	TotalGloss_T0Jan2020	ADT_T0Jan2020	Infect_T0Jan2020	TotalGloss_T1June2020	ADT_T1June2020	Infect_T1June2020	TotalGloss_T2Sept2020	ADT_T2Sept2020	Infect_T2Sept2020	TotalGloss_T3Dec2020	ADT_T3Dec2020	Infect_T3Dec2020	TotalGloss_T4March2021	ADT_T4March2021	Infect_T4March2021	TotalGloss_T5June2021	ADT_T5June2021	Infect_T5June2021	TotalGloss_T6Oct2021	ADT_T6Oct2021	Infect_T6Oct2021	TotalGloss_T7Dec2021	ADT_T7Dec2021	Infect_T7Dec2021	TotalGloss_T8March2022	ADT_T8March2022	Infect_T8March2022	TotalGloss_T9June2022	ADT_T9June2022	Infect_T9June2022	TotalGloss_T10Sept2022	ADT_T10Sept2022	Infect_T10Sept2022	TotalGloss_T11Dec2022	ADT_T11Dec2022	Infect_T11Dec2022	TotalGloss_T12March2023	ADT_T12March2023	Infect_T12March2023
B01	5.258	-3.94623	Southern	T0 sentinel trap	21	5.25	0	0	0	0	0	0	0	0	0	0	0	0	0	NS	NS	NS	0	0	0	0	0	0	0	0	0	0	0	0	0	0	0	0	0	0	0	0	0
B07	5.25653	-3.95052	Southern	T0 sentinel trap	9	2.25	1	0	0	0	0	0	0	0	0	0	0	0	0	0	0	0	0	0	0	0	0	0	0	0	0	0	0	0	0	0	0	0	0	0	1	0.25	0
B08	5.25352	-3.94906	Southern	T0 sentinel trap	20	5	1	2	0.5	1	0	0	0	0	0	0	0	0	0	0	0	0	0	0	0	0	0	0	0	0	0	1	0.25	1	3	0.75	0	0	0	0	5	1.25	1
B16	5.25687	-3.9454	Southern	T0 sentinel trap	67	16.75	1	0	0	0	0	0	0	1	0.25	0	0	0	0	0	0	0	0	0	0	0	0	0	0	0	0	0	0	0	0	0	0	0	0	0	1	0.25	0
B18	5.25485	-3.94619	Southern	T0 sentinel trap	4	1	1	0	0	0	0	0	0	0	0	0	0	0	0	0	0	0	0	0	0	0	0	0	0	0	0	0	0	0	0	0	0	1	0.25	0	0	0	0
B19	5.25344	-3.94632	Southern	T0 sentinel trap	33	8.25	0	2	0.5	0	0	0	0	0	0	0	0	0	0	0	0	0	1	0.25	0	0	0	0	0	0	0	0	0	0	0	0	0	0	0	0	0	0	0
B24	5.25159	-3.94655	Southern	T0 sentinel trap	22	5.5	0	0	0	0	0	0	0	1	0.25	0	0	0	0	0	0	0	0	0	0	0	0	0	0	0	0	0	0	0	0	0	0	0	0	0	0	0	0
B27	5.250139	-3.947579	Southern	T0 sentinel trap	78	19.5	1	1	0.25	0	0	0	0	0	0	0	0	0	0	0	0	0	0	0	0	0	0	0	0	0	0	1	0.25	0	0	0	0	0	0	0	1	0.25	0
B29	5.25123	-3.94839	Southern	T0 sentinel trap	7	1.75	1	0	0	0	1	0.25	0	0	0	0	0	0	0	0	0	0	1	0.25	1	0	0	0	0	0	0	0	0	0	0	0	0	0	0	0	0	0	0
B30	5.249616	-3.949142	Southern	T0 sentinel trap	69	17.25	0	0	0	0	0	0	0	1	0.25	0	0	0	0	0	0	0	0	0	0	0	0	0	0	0	0	0	0	0	0	0	0	3	0.75	1	0	0	0
B35	5.26141	-3.949034	Northeastern	T0 sentinel trap	1	0.25	0	0	0	0	0	0	0	0	0	0	0	0	0	0	0	0	0	0	0	0	0	0	0	0	0	0	0	0	0	0	0	0	0	0	0	0	0
B42	5.251653	-3.95183	Southern	T0 sentinel trap	27	6.75	1	1	0.25	0	0	0	0	0	0	0	0	0	0	0	0	0	0	0	0	0	0	0	0	0	0	0	0	0	0	0	0	0	0	0	0	0	0
B46	5.263778	-3.954602	Northeastern	T0 sentinel trap	9	2.25	0	0	0	0	0	0	0	0	0	0	0	0	0	0	0	0	0	0	0	0	0	0	0	0	0	0	0	0	0	0	0	0	0	0	0	0	0
B47	5.262308	-3.953375	Northeastern	T0 sentinel trap	14	3.5	1	0	0	0	0	0	0	0	0	0	0	0	0	0	0	0	0	0	0	0	0	0	0	0	0	0	0	0	0	0	0	0	0	0	0	0	0
B50	5.261814	-3.951054	Northeastern	T0 sentinel trap	11	2.75	1	0	0	0	0	0	0	0	0	0	0	0	0	0	0	0	0	0	0	0	0	0	0	0	0	0	0	0	0	0	0	0	0	0	0	0	0
B56	5.262059	-3.948697	Northeastern	T0 sentinel trap	3	0.75	0	0	0	0	0	0	0	0	0	0	0	0	0	0	0	0	0	0	0	0	0	0	0	0	0	0	0	0	0	0	0	0	0	0	0	0	0
B57	5.262651	-3.950323	Northeastern	T0 sentinel trap	3	0.75	0	0	0	0	0	0	0	0	0	0	0	0	0	0	0	0	0	0	0	0	0	0	0	0	0	0	0	0	0	0	0	0	0	0	0	0	0
B59	5.251403	-3.949142	Southern	T0 sentinel trap	67	16.75	0	1	0.25	0	1	0.25	0	0	0	0	0	0	0	0	0	0	0	0	0	0	0	0	0	0	0	1	0.25	0	0	0	0	0	0	0	3	0.75	0
B60	5.250392	-3.949013	Southern	T0 sentinel trap	51	12.75	0	1	0.25	0	0	0	0	0	0	0	0	0	0	0	0	0	0	0	0	0	0	0	0	0	0	0	0	0	0	0	0	0	0	0	2	0.5	0
B61	5.262859	-3.951793	Northeastern	T0 sentinel trap	3	0.75	1	0	0	0	0	0	0	0	0	0	0	0	0	0	0	0	0	0	0	0	0	0	0	0	0	0	0	0	0	0	0	0	0	0	0	0	0
B66	5.251785	-3.953169	Southern	T0 sentinel trap	1	0.25	0	0	0	0	0	0	0	0	0	0	0	0	0	0	0	0	0	0	0	0	0	0	0	0	0	0	0	0	0	0	0	0	0	0	0	0	0
B68	5.254949	-3.955651	Southern	T0 sentinel trap	0	0	0	0	0	0	0	0	0	0	0	0	0	0	0	0	0	0	0	0	0	0	0	0	0	0	0	0	0	0	0	0	0	0	0	0	0	0	0
B71	5.258492	-3.957236	Northwestern	T0 sentinel trap	1	0.25	0	0	0	0	0	0	0	0	0	0	0	0	0	0	0	0	0	0	0	0	0	0	0	0	0	0	0	0	0	0	0	0	0	0	0	0	0
B73	5.26051	-3.958256	Northwestern	T0 sentinel trap	0	0	0	0	0	0	0	0	0	0	0	0	0	0	0	0	0	0	0	0	0	0	0	0	0	0	0	0	0	0	0	0	0	0	0	0	0	0	0
B74	5.252701	-3.951792	Southern	T0 sentinel trap	26	6.5	0	0	0	0	0	0	0	0	0	0	0	0	0	0	0	0	0	0	0	0	0	0	0	0	0	0	0	0	0	0	0	0	0	0	0	0	0
B03	5.25769	-3.95054	Southern	T0 other trap	6	1.5	0	NS	NS	NS	NS	NS	NS	NS	NS	NS	0	0	0	NS	NS	NS	NS	NS	NS	NS	NS	NS	0	0	0	0	0	0	0	0	0	0	0	0	0	0	0
B05	5.2583	-3.95086	Southern	T0 other trap	0	0	0	NS	NS	NS	NS	NS	NS	NS	NS	NS	0	0	0	NS	NS	NS	NS	NS	NS	NS	NS	NS	0	0	0	0	0	0	0	0	0	0	0	0	0	0	0
B06	5.25792	-3.95082	Southern	T0 other trap	1	0.25	0	NS	NS	NS	NS	NS	NS	NS	NS	NS	0	0	0	NS	NS	NS	NS	NS	NS	NS	NS	NS	0	0	0	0	0	0	0	0	0	0	0	0	1	0.25	0
B09	5.25314	-3.94997	Southern	T0 other trap	1	0.25	0	NS	NS	NS	NS	NS	NS	NS	NS	NS	0	0	0	NS	NS	NS	NS	NS	NS	NS	NS	NS	1	0.25	1	0	0	0	0	0	0	0	0	0	2	0.5	0
B10	5.25403	-3.94753	Southern	T0 other trap	4	1	0	NS	NS	NS	NS	NS	NS	NS	NS	NS	0	0	0	NS	NS	NS	NS	NS	NS	NS	NS	NS	0	0	0	0	0	0	0	0	0	2	0.5	0	0	0	0
B11	5.25445	-3.94675	Southern	T0 other trap	2	0.5	0	NS	NS	NS	NS	NS	NS	NS	NS	NS	0	0	0	NS	NS	NS	NS	NS	NS	NS	NS	NS	0	0	0	0	0	0	0	0	0	0	0	0	0	0	0
B12	5.25737	-3.94718	Southern	T0 other trap	6	1.5	0	NS	NS	NS	NS	NS	NS	NS	NS	NS	0	0	0	NS	NS	NS	NS	NS	NS	NS	NS	NS	0	0	0	0	0	0	0	0	0	0	0	0	0	0	0
B13	5.25577	-3.94621	Southern	T0 other trap	3	0.75	0	NS	NS	NS	NS	NS	NS	NS	NS	NS	0	0	0	NS	NS	NS	NS	NS	NS	NS	NS	NS	0	0	0	1	0.25	0	0	0	0	0	0	0	0	0	0
B14	5.25636	-3.94578	Southern	T0 other trap	18	4.5	0	NS	NS	NS	NS	NS	NS	NS	NS	NS	2	0.5	0	NS	NS	NS	NS	NS	NS	NS	NS	NS	0	0	0	0	0	0	0	0	0	0	0	0	1	0.25	0
B15	5.25644	-3.94546	Southern	T0 other trap	5	1.25	0	NS	NS	NS	NS	NS	NS	NS	NS	NS	0	0	0	NS	NS	NS	NS	NS	NS	NS	NS	NS	0	0	0	0	0	0	0	0	0	0	0	0	0	0	0
B17	5.2577	-3.94566	Southern	T0 other trap	2	0.5	0	NS	NS	NS	NS	NS	NS	NS	NS	NS	0	0	0	NS	NS	NS	NS	NS	NS	NS	NS	NS	0	0	0	0	0	0	0	0	0	0	0	0	0	0	0
B20	5.25241	-3.94647	Southern	T0 other trap	17	4.25	0	NS	NS	NS	NS	NS	NS	NS	NS	NS	0	0	0	NS	NS	NS	NS	NS	NS	NS	NS	NS	0	0	0	0	0	0	0	0	0	2	0.5	0	2	0.5	1
B21	5.25246	-3.94708	Southern	T0 other trap	5	1.25	0	NS	NS	NS	NS	NS	NS	NS	NS	NS	0	0	0	NS	NS	NS	NS	NS	NS	NS	NS	NS	0	0	0	0	0	0	0	0	0	0	0	0	0	0	0
B22	5.2518	-3.9471	Southern	T0 other trap	5	1.25	0	NS	NS	NS	NS	NS	NS	NS	NS	NS	0	0	0	NS	NS	NS	NS	NS	NS	NS	NS	NS	0	0	0	1	0.25	0	0	0	0	0	0	0	2	0.5	0
B23	5.25194	-3.94788	Southern	T0 other trap	15	3.75	0	NS	NS	NS	NS	NS	NS	NS	NS	NS	0	0	0	NS	NS	NS	NS	NS	NS	NS	NS	NS	0	0	0	0	0	0	0	0	0	0	0	0	0	0	0
B25	5.2505	-3.9469	Southern	T0 other trap	3	0.75	0	NS	NS	NS	NS	NS	NS	NS	NS	NS	0	0	0	NS	NS	NS	NS	NS	NS	NS	NS	NS	0	0	0	0	0	0	0	0	0	0	0	0	0	0	0
B26	5.25085	-3.94713	Southern	T0 other trap	2	0.5	0	NS	NS	NS	NS	NS	NS	NS	NS	NS	0	0	0	NS	NS	NS	NS	NS	NS	NS	NS	NS	0	0	0	0	0	0	0	0	0	0	0	0	0	0	0
B28	5.24943	-3.94783	Southern	T0 other trap	2	0.5	0	NS	NS	NS	NS	NS	NS	NS	NS	NS	0	0	0	NS	NS	NS	NS	NS	NS	NS	NS	NS	0	0	0	0	0	0	0	0	0	0	0	0	0	0	0
B31	5.248846	-3.947452	Southern	T0 other trap	6	1.5	0	NS	NS	NS	NS	NS	NS	NS	NS	NS	0	0	0	NS	NS	NS	NS	NS	NS	NS	NS	NS	0	0	0	0	0	0	0	0	0	0	0	0	0	0	0
B32	5.24915	-3.94921	Southern	T0 other trap	4	1	0	NS	NS	NS	NS	NS	NS	NS	NS	NS	0	0	0	NS	NS	NS	NS	NS	NS	NS	NS	NS	0	0	0	0	0	0	0	0	0	0	0	0	0	0	0
B33	5.25038	-3.95155	Southern	T0 other trap	4	1	0	NS	NS	NS	NS	NS	NS	NS	NS	NS	0	0	0	NS	NS	NS	NS	NS	NS	NS	NS	NS	0	0	0	0	0	0	0	0	0	0	0	0	0	0	0
B34	5.2611	-3.94886	Southern	T0 other trap	0	0	0	NS	NS	NS	NS	NS	NS	NS	NS	NS	0	0	0	NS	NS	NS	NS	NS	NS	NS	NS	NS	0	0	0	0	0	0	0	0	0	0	0	0	0	0	0
B36	5.26175	-3.94913	Southern	T0 other trap	0	0	0	NS	NS	NS	NS	NS	NS	NS	NS	NS	0	0	0	NS	NS	NS	NS	NS	NS	NS	NS	NS	0	0	0	0	0	0	0	0	0	0	0	0	0	0	0
B37	5.26205	-3.94931	Northeastern	T0 other trap	1	0.25	0	NS	NS	NS	NS	NS	NS	NS	NS	NS	0	0	0	NS	NS	NS	NS	NS	NS	NS	NS	NS	0	0	0	0	0	0	0	0	0	0	0	0	1	0.25	0
B38	5.26169	-3.94891	Northeastern	T0 other trap	0	0	0	NS	NS	NS	NS	NS	NS	NS	NS	NS	0	0	0	NS	NS	NS	NS	NS	NS	NS	NS	NS	0	0	0	0	0	0	0	0	0	0	0	0	0	0	0
B39	5.26169	-3.9484	Southern	T0 other trap	0	0	0	NS	NS	NS	NS	NS	NS	NS	NS	NS	0	0	0	NS	NS	NS	NS	NS	NS	NS	NS	NS	0	0	0	0	0	0	0	0	0	0	0	0	0	0	0
B40	5.26157	-3.94866	Southern	T0 other trap	0	0	0	NS	NS	NS	NS	NS	NS	NS	NS	NS	0	0	0	NS	NS	NS	NS	NS	NS	NS	NS	NS	0	0	0	0	0	0	0	0	0	0	0	0	0	0	0
B41	5.25464	-3.95312	Southern	T0 other trap	0	0	0	NS	NS	NS	NS	NS	NS	NS	NS	NS	0	0	0	NS	NS	NS	NS	NS	NS	NS	NS	NS	0	0	0	0	0	0	0	0	0	0	0	0	0	0	0
B43	5.25116	-3.95242	Southern	T0 other trap	20	5	0	NS	NS	NS	NS	NS	NS	NS	NS	NS	0	0	0	NS	NS	NS	NS	NS	NS	NS	NS	NS	0	0	0	0	0	0	0	0	0	0	0	0	1	0.25	0
B44	5.25226	-3.95283	Southern	T0 other trap	12	3	0	NS	NS	NS	NS	NS	NS	NS	NS	NS	0	0	0	NS	NS	NS	NS	NS	NS	NS	NS	NS	1	0.25	0	0	0	0	0	0	0	0	0	0	0	0	0
B45	5.25762	-3.95722	Northwestern	T0 other trap	0	0	0	NS	NS	NS	NS	NS	NS	NS	NS	NS	0	0	0	NS	NS	NS	NS	NS	NS	NS	NS	NS	0	0	0	0	0	0	0	0	0	0	0	0	0	0	0
B49	5.2617	-3.9523	Northeastern	T0 other trap	5	1.25	0	NS	NS	NS	NS	NS	NS	NS	NS	NS	0	0	0	NS	NS	NS	NS	NS	NS	NS	NS	NS	0	0	0	0	0	0	0	0	0	0	0	0	0	0	0
B51	5.25413	-3.95022	Southern	T0 other trap	5	1.25	0	NS	NS	NS	NS	NS	NS	NS	NS	NS	0	0	0	NS	NS	NS	NS	NS	NS	NS	NS	NS	0	0	0	0	0	0	1	0.25	0	0	0	0	0	0	0
B52	5.25483	-3.95075	Southern	T0 other trap	11	2.75	0	NS	NS	NS	NS	NS	NS	NS	NS	NS	0	0	0	NS	NS	NS	NS	NS	NS	NS	NS	NS	0	0	0	0	0	0	0	0	0	0	0	0	0	0	0
B53	5.25219	-3.94876	Southern	T0 other trap	3	0.75	0	NS	NS	NS	NS	NS	NS	NS	NS	NS	0	0	0	NS	NS	NS	NS	NS	NS	NS	NS	NS	0	0	0	0	0	0	0	0	0	0	0	0	0	0	0
B54	5.25263	-3.95119	Southern	T0 other trap	9	2.25	0	NS	NS	NS	NS	NS	NS	NS	NS	NS	0	0	0	NS	NS	NS	NS	NS	NS	NS	NS	NS	0	0	0	0	0	0	0	0	0	0	0	0	1	0.25	0
B55	5.25329	-3.94686	Southern	T0 other trap	12	3	0	NS	NS	NS	NS	NS	NS	NS	NS	NS	0	0	0	NS	NS	NS	NS	NS	NS	NS	NS	NS	1	0.25	0	0	0	0	0	0	0	0	0	0	0	0	0
B58	5.26288	-3.95114	Northeastern	T0 other trap	6	1.5	0	NS	NS	NS	NS	NS	NS	NS	NS	NS	0	0	0	NS	NS	NS	NS	NS	NS	NS	NS	NS	0	0	0	0	0	0	0	0	0	0	0	0	0	0	0
B62	5.26297	-3.95392	Northeastern	T0 other trap	1	0.25	0	NS	NS	NS	NS	NS	NS	NS	NS	NS	0	0	0	NS	NS	NS	NS	NS	NS	NS	NS	NS	0	0	0	0	0	0	0	0	0	0	0	0	0	0	0
B63	5.26352	-3.95433	Northeastern	T0 other trap	2	0.5	0	NS	NS	NS	NS	NS	NS	NS	NS	NS	0	0	0	NS	NS	NS	NS	NS	NS	NS	NS	NS	0	0	0	0	0	0	0	0	0	0	0	0	0	0	0
B64	5.25014	-3.950913	Southern	T0 other trap	5	1.25	0	NS	NS	NS	NS	NS	NS	NS	NS	NS	1	0.25	0	NS	NS	NS	NS	NS	NS	NS	NS	NS	0	0	0	0	0	0	0	0	0	0	0	0	0	0	0
B65	5.25148	-3.95098	Southern	T0 other trap	14	3.5	0	NS	NS	NS	NS	NS	NS	NS	NS	NS	0	0	0	NS	NS	NS	NS	NS	NS	NS	NS	NS	0	0	0	1	0.25	0	0	0	0	1	0.25	0	1	0.25	0
B67	5.25368	-3.95446	Southern	T0 other trap	3	0.75	0	NS	NS	NS	NS	NS	NS	NS	NS	NS	0	0	0	NS	NS	NS	NS	NS	NS	NS	NS	NS	0	0	0	0	0	0	0	0	0	0	0	0	0	0	0
B69	5.25655	-3.9563	Northwestern	T0 other trap	0	0	0	NS	NS	NS	NS	NS	NS	NS	NS	NS	0	0	0	NS	NS	NS	NS	NS	NS	NS	NS	NS	0	0	0	0	0	0	0	0	0	0	0	0	0	0	0
B70	5.25767	-3.95666	Northwestern	T0 other trap	1	0.25	0	NS	NS	NS	NS	NS	NS	NS	NS	NS	0	0	0	NS	NS	NS	NS	NS	NS	NS	NS	NS	0	0	0	0	0	0	0	0	0	0	0	0	0	0	0
B72	5.25951	-3.95776	Northwestern	T0 other trap	0	0	0	NS	NS	NS	NS	NS	NS	NS	NS	NS	0	0	0	NS	NS	NS	NS	NS	NS	NS	NS	NS	0	0	0	0	0	0	0	0	0	0	0	0	0	0	0
B75	5.26641	-3.96009	PGE	T0 other trap	0	0	0	NS	NS	NS	NS	NS	NS	NS	NS	NS	0	0	0	NS	NS	NS	NS	NS	NS	NS	NS	NS	0	0	0	0	0	0	0	0	0	0	0	0	NS	NS	NS
B76	5.2667	-3.95929	PGE	T0 other trap	0	0	0	NS	NS	NS	NS	NS	NS	NS	NS	NS	0	0	0	NS	NS	NS	NS	NS	NS	NS	NS	NS	0	0	0	0	0	0	0	0	0	0	0	0	NS	NS	NS
B77	5.26613	-3.95779	PGE	T0 other trap	0	0	0	NS	NS	NS	NS	NS	NS	NS	NS	NS	0	0	0	NS	NS	NS	NS	NS	NS	NS	NS	NS	0	0	0	0	0	0	0	0	0	0	0	0	NS	NS	NS
B78	5.26495	-3.95434	PGE	T0 other trap	0	0	0	NS	NS	NS	NS	NS	NS	NS	NS	NS	0	0	0	NS	NS	NS	NS	NS	NS	NS	NS	NS	0	0	0	0	0	0	0	0	0	0	0	0	0	0	0
B79	5.2646	-3.95391	PGE	T0 other trap	0	0	0	NS	NS	NS	NS	NS	NS	NS	NS	NS	0	0	0	NS	NS	NS	NS	NS	NS	NS	NS	NS	0	0	0	0	0	0	0	0	0	0	0	0	0	0	0
B80	5.2637	-3.95124	PGE	T0 other trap	0	0	0	NS	NS	NS	NS	NS	NS	NS	NS	NS	0	0	0	NS	NS	NS	NS	NS	NS	NS	NS	NS	0	0	0	0	0	0	0	0	0	0	0	0	0	0	0
B81	5.26325	-3.95045	PGE	T0 other trap	2	0.5	0	NS	NS	NS	NS	NS	NS	NS	NS	NS	0	0	0	NS	NS	NS	NS	NS	NS	NS	NS	NS	0	0	0	0	0	0	0	0	0	0	0	0	0	0	0
B82	5.26157	-3.94732	PGE	T0 other trap	1	0.25	0	NS	NS	NS	NS	NS	NS	NS	NS	NS	0	0	0	NS	NS	NS	NS	NS	NS	NS	NS	NS	0	0	0	0	0	0	0	0	0	0	0	0	0	0	0
B83	5.26106	-3.94712	PGE	T0 other trap	0	0	0	NS	NS	NS	NS	NS	NS	NS	NS	NS	0	0	0	NS	NS	NS	NS	NS	NS	NS	NS	NS	0	0	0	0	0	0	0	0	0	0	0	0	0	0	0
B84	5.26271	-3.95302	Southern	Supplementary trap	NS	NS	NS	NS	NS	NS	NS	NS	NS	NS	NS	NS	NS	NS	NS	NS	NS	NS	NS	NS	NS	NS	NS	NS	0	0	0	0	0	0	0	0	0	0	0	0	0	0	0
B85	5.26323	-3.95298	Southern	Supplementary trap	NS	NS	NS	NS	NS	NS	NS	NS	NS	NS	NS	NS	NS	NS	NS	NS	NS	NS	NS	NS	NS	NS	NS	NS	0	0	0	0	0	0	0	0	0	0	0	0	0	0	0
B86	5.26196	-3.95275	Southern	Supplementary trap	NS	NS	NS	NS	NS	NS	NS	NS	NS	NS	NS	NS	NS	NS	NS	NS	NS	NS	NS	NS	NS	NS	NS	NS	0	0	0	0	0	0	0	0	0	0	0	0	0	0	0
B87	5.26261	-3.95163	Southern	Supplementary trap	NS	NS	NS	NS	NS	NS	NS	NS	NS	NS	NS	NS	NS	NS	NS	NS	NS	NS	NS	NS	NS	NS	NS	NS	0	0	0	0	0	0	0	0	0	0	0	0	0	0	0
B88	5.26307	-3.95914	Southern	Supplementary trap	NS	NS	NS	NS	NS	NS	NS	NS	NS	NS	NS	NS	NS	NS	NS	NS	NS	NS	NS	NS	NS	NS	NS	NS	0	0	0	0	0	0	0	0	0	0	0	0	0	0	0
B89	5.24989	-3.94957	Southern	Supplementary trap	NS	NS	NS	NS	NS	NS	NS	NS	NS	NS	NS	NS	NS	NS	NS	NS	NS	NS	NS	NS	NS	NS	NS	NS	0	0	0	1	0.25	0	0	0	0	0	0	0	4	1	0
B90	5.24995	-3.9472	Southern	Supplementary trap	NS	NS	NS	NS	NS	NS	NS	NS	NS	NS	NS	NS	NS	NS	NS	NS	NS	NS	NS	NS	NS	NS	NS	NS	2	0.5	0	0	0	0	0	0	0	0	0	0	1	0.25	0
B91	5.25024	-3.94788	Southern	Supplementary trap	NS	NS	NS	NS	NS	NS	NS	NS	NS	NS	NS	NS	NS	NS	NS	NS	NS	NS	NS	NS	NS	NS	NS	NS	0	0	0	0	0	0	0	0	0	1	0.25	0	0	0	0
B92	5.25077	-3.9497	Southern	Supplementary trap	NS	NS	NS	NS	NS	NS	NS	NS	NS	NS	NS	NS	NS	NS	NS	NS	NS	NS	NS	NS	NS	NS	NS	NS	0	0	0	0	0	0	0	0	0	0	0	0	2	0.5	0
B93	5.25074	-3.95083	Southern	Supplementary trap	NS	NS	NS	NS	NS	NS	NS	NS	NS	NS	NS	NS	NS	NS	NS	NS	NS	NS	NS	NS	NS	NS	NS	NS	0	0	0	0	0	0	0	0	0	0	0	0	1	0.25	0
B94	5.25105	-3.95151	Southern	Supplementary trap	NS	NS	NS	NS	NS	NS	NS	NS	NS	NS	NS	NS	NS	NS	NS	NS	NS	NS	NS	NS	NS	NS	NS	NS	0	0	0	0	0	0	0	0	0	0	0	0	0	0	0
B95	5.25215	-3.94681	Southern	Supplementary trap	NS	NS	NS	NS	NS	NS	NS	NS	NS	NS	NS	NS	NS	NS	NS	NS	NS	NS	NS	NS	NS	NS	NS	NS	0	0	0	1	0.25	0	0	0	0	1	0.25	0	0	0	0
B96	5.25064	-3.95088	Southern	Supplementary trap	NS	NS	NS	NS	NS	NS	NS	NS	NS	NS	NS	NS	NS	NS	NS	NS	NS	NS	NS	NS	NS	NS	NS	NS	0	0	0	0	0	0	0	0	0	0	0	0	0	0	0
B97	5.25699	-3.94629	Southern	Supplementary trap	NS	NS	NS	NS	NS	NS	NS	NS	NS	NS	NS	NS	NS	NS	NS	NS	NS	NS	NS	NS	NS	NS	NS	NS	0	0	0	0	0	0	0	0	0	6	1.5	0	3	0.75	0
B98	5.24974	-3.94868	Southern	Supplementary trap	NS	NS	NS	NS	NS	NS	NS	NS	NS	NS	NS	NS	NS	NS	NS	NS	NS	NS	NS	NS	NS	NS	NS	NS	0	0	0	0	0	0	0	0	0	0	0	0	3	0.75	0
B99	5.25323	-3.94763	Southern	Supplementary trap	NS	NS	NS	NS	NS	NS	NS	NS	NS	NS	NS	NS	NS	NS	NS	NS	NS	NS	NS	NS	NS	NS	NS	NS	0	0	0	1	0.25	0	0	0	0	2	0.5	0	1	0.25	1
B100	5.25363	-3.95126	Southern	Supplementary trap	NS	NS	NS	NS	NS	NS	NS	NS	NS	NS	NS	NS	NS	NS	NS	NS	NS	NS	NS	NS	NS	NS	NS	NS	0	0	0	0	0	0	0	0	0	0	0	0	0	0	0
B101	5.257	-3.94632	Southern	Supplementary trap	NS	NS	NS	NS	NS	NS	NS	NS	NS	NS	NS	NS	NS	NS	NS	NS	NS	NS	NS	NS	NS	NS	NS	NS	0	0	0	0	0	0	0	0	0	2	0.5	0	1	0.25	0
B102	5.25232	-3.95403	Southern	Supplementary trap	NS	NS	NS	NS	NS	NS	NS	NS	NS	NS	NS	NS	NS	NS	NS	NS	NS	NS	NS	NS	NS	NS	NS	NS	0	0	0	0	0	0	0	0	0	0	0	0	0	0	0
B103	5.25117	-3.94707	Southern	Supplementary trap	NS	NS	NS	NS	NS	NS	NS	NS	NS	NS	NS	NS	NS	NS	NS	NS	NS	NS	NS	NS	NS	NS	NS	NS	0	0	0	0	0	0	0	0	0	0	0	0	0	0	0
B104	5.25342	-3.95016	Southern	Supplementary trap	NS	NS	NS	NS	NS	NS	NS	NS	NS	NS	NS	NS	NS	NS	NS	NS	NS	NS	NS	NS	NS	NS	NS	NS	0	0	0	0	0	0	0	0	0	0	0	0	0	0	0
B105	5.25212	-3.95297	Southern	Supplementary trap	NS	NS	NS	NS	NS	NS	NS	NS	NS	NS	NS	NS	NS	NS	NS	NS	NS	NS	NS	NS	NS	NS	NS	NS	0	0	0	0	0	0	0	0	0	0	0	0	0	0	0
B106	5.24989	-3.94752	Southern	Supplementary trap	NS	NS	NS	NS	NS	NS	NS	NS	NS	NS	NS	NS	NS	NS	NS	NS	NS	NS	NS	NS	NS	NS	NS	NS	0	0	0	0	0	0	1	0.25	0	0	0	0	1	0.25	0
B107	5.24979	-3.94784	Southern	Supplementary trap	NS	NS	NS	NS	NS	NS	NS	NS	NS	NS	NS	NS	NS	NS	NS	NS	NS	NS	NS	NS	NS	NS	NS	NS	0	0	0	0	0	0	0	0	0	0	0	0	0	0	0
B108	5.25646	-3.9461	Southern	Supplementary trap	NS	NS	NS	NS	NS	NS	NS	NS	NS	NS	NS	NS	NS	NS	NS	NS	NS	NS	NS	NS	NS	NS	NS	NS	0	0	0	0	0	0	0	0	0	0	0	0	0	0	0
B109	5.25164	-3.94767	Southern	Supplementary trap	NS	NS	NS	NS	NS	NS	NS	NS	NS	NS	NS	NS	NS	NS	NS	NS	NS	NS	NS	NS	NS	NS	NS	NS	0	0	0	0	0	0	0	0	0	0	0	0	3	0.75	1
B110	5.25252	-3.9468	Southern	Supplementary trap	NS	NS	NS	NS	NS	NS	NS	NS	NS	NS	NS	NS	NS	NS	NS	NS	NS	NS	NS	NS	NS	NS	NS	NS	0	0	0	0	0	0	0	0	0	0	0	0	2	0.5	0
