# Supplementary material for: Challenges and lessons from a vector control campaign targeting Glossina palpalis palpalis in an isolated protected forest area in Abidjan, Côte d’Ivoire
Source: Parasite. 2025 Apr 15;32:25. doi: 10.1051/parasite/2025017 (PMC12002674; doi:10.1051/parasite/2025017)
Supplement: Supplementary file 1 — Supplementary material 1: Entomological database. Traps Nb: Number of each trap PGE: Peripheral Gardening Area TotalGloss_TxMonthYear: Total number of tsetse flies captured per period of entomological monitoring (Tx) per month and per year ADT_TxMonthYear: Apparent Density per Trap per day per period of entomological monitoring (Tx) per month and per year Infect_T0MonthYear: Number of infected tsetse flies per period of entomological monitoring (Tx) per month and per year NS: Not Set T0: Trap set on sites identified during the January 2020 initial entomological survey Supplementary material 2: Genotyping data base FlyNb: Number of each tsetse fly Tx: Entomological monitoring XpGp13 to GPCAG: microsatellite loci Supplementary material 3: FIS results estimated within traps, zones or cohorts FIS are shown for each locus. The average FIS for all loci is represented by empty black circles. Supplementary material 4: Comparison of FIS between neutral loci FIS values are represented by solid black circles, and their 95% confidence intervals by dashes (bootstrap on individuals for each locus or on loci (All)). Significant deviations from panmictic expectations, the number of observed and expected missing data (in brackets) and the results of the stuttering test are also provided. Supplementary material 5: FIS regression as a function of the number of missing genotypes Regression of FIS against the number of missing genotypes with neutral loci only is represented by the single line with 95% CI bootstraps on individuals (FIS_i et FIS_s, dashed lines). All equations are given and the coefficient of determination (R2) is provided for the mean. Results for the XB110, XB104 and pGp24 loci are represented by an empty circle, a full circle and an empty square, respectively (black dashes represent 95% CIs). They do not participate in the regression. The other loci are represented by crosses. Supplementary material 6: Regression of FIS as a function of null allele frequencies (pnulls) [file parasite-32-25-s1.zip › parasite240104-1-olm/Suppl_Mat_2_genotypage.xlsx]

## Sheet: Feuille 1
FlyNb	Day	Month	Years	Monitoring	Cohort	Zone	Traps	Latitude	Longitude	XpGp13	XpGp13	pGp24	pGp24	XB110	XB110	C102	C102	pGp20	pGp20	XB104	XB104	B3	B3	GPCAG	GPCAG
60	22	5	2019	T-1	0	Southern	B07	5.25653	-3.95052	214	216	224	250	179	195	287	290	260	260	202	236	205	211	210	216
76	23	5	2019	T-1	0	Southern	B07	5.25653	-3.95052	194	206	226	230	-999	-999	287	293	252	252	208	208	-999	-999	210	219
149	25	5	2019	T-1	0	Southern	B07	5.25653	-3.95052	214	218	0	0	179	241	284	290	264	276	190	204	211	211	210	213
10	21	5	2019	T-1	0	Southern	B08	5.25352	-3.94906	202	208	216	216	167	197	281	290	252	268	190	236	203	215	219	219
61	22	5	2019	T-1	0	Southern	B08	5.25352	-3.94906	200	202	228	230	179	249	287	290	256	276	206	236	205	205	216	219
65	23	5	2019	T-1	0	Southern	B08	5.25352	-3.94906	194	208	0	0	195	237	284	290	266	266	204	234	205	211	210	222
107	24	5	2019	T-1	0	Southern	B08	5.25352	-3.94906	200	202	224	230	179	203	293	293	266	268	192	204	213	213	219	225
108	24	5	2019	T-1	0	Southern	B08	5.25352	-3.94906	202	212	224	226	183	247	281	287	266	266	202	208	211	211	213	219
30	22	5	2019	T-1	0	Southern	B14	5.25636	-3.94578	202	210	224	226	-999	-999	287	290	258	268	204	214	203	211	216	219
93	24	5	2019	T-1	0	Southern	B14	5.25636	-3.94578	202	202	218	220	179	201	281	290	256	268	-999	-999	203	215	213	219
94	24	5	2019	T-1	0	Southern	B14	5.25636	-3.94578	208	252	226	230	201	247	290	290	284	284	194	208	207	211	213	216
147	25	5	2019	T-1	0	Southern	B14	5.25636	-3.94578	210	214	218	230	179	183	290	293	244	264	-999	-999	203	207	210	219
87	23	5	2019	T-1	0	Southern	B16	5.25687	-3.9454	210	252	0	0	203	277	281	290	254	264	190	202	205	213	210	219
88	23	5	2019	T-1	0	Southern	B16	5.25687	-3.9454	200	210	224	224	179	241	284	287	270	270	204	236	207	207	210	219
96	24	5	2019	T-1	0	Southern	B16	5.25687	-3.9454	200	252	216	216	185	201	287	293	268	270	202	206	211	211	219	219
97	24	5	2019	T-1	0	Southern	B16	5.25687	-3.9454	216	218	224	224	-999	-999	290	290	276	276	204	214	207	211	216	219
102	24	5	2019	T-1	0	Southern	B16	5.25687	-3.9454	202	214	224	226	179	179	281	290	270	270	202	202	207	211	216	219
103	24	5	2019	T-1	0	Southern	B16	5.25687	-3.9454	200	202	216	224	195	199	290	290	266	272	194	204	213	213	216	219
104	24	5	2019	T-1	0	Southern	B16	5.25687	-3.9454	200	210	220	224	179	199	287	287	252	266	202	202	213	213	210	219
145	25	5	2019	T-1	0	Southern	B16	5.25687	-3.9454	202	252	224	226	197	201	287	290	280	280	208	236	203	211	213	219
146	25	5	2019	T-1	0	Southern	B16	5.25687	-3.9454	202	220	218	228	179	203	290	290	268	268	192	206	203	203	219	240
16	22	5	2019	T-1	0	Southern	B18	5.25485	-3.94619	210	220	226	226	179	237	287	308	254	270	234	236	203	207	210	219
95	24	5	2019	T-1	0	Southern	B18	5.25485	-3.94619	202	210	226	226	-999	-999	281	290	252	272	204	214	203	211	213	219
53	22	5	2019	T-1	0	Southern	B19	5.25344	-3.94632	202	212	224	226	167	203	287	290	266	268	204	208	213	215	225	240
37	22	5	2019	T-1	0	Southern	B20	5.25241	-3.94647	200	210	226	226	179	195	284	290	250	250	194	206	207	211	216	219
1	21	5	2019	T-1	0	Southern	B22	5.2518	-3.9471	208	212	224	226	179	199	290	290	328	328	206	230	203	215	216	219
138	25	5	2019	T-1	0	Southern	B22	5.2518	-3.9471	218	220	220	224	167	179	281	290	272	288	-999	-999	203	205	210	219
12	22	5	2019	T-1	0	Southern	B24	5.25159	-3.94655	194	194	216	218	181	199	281	287	268	268	192	208	205	211	219	219
42	22	5	2019	T-1	0	Southern	B24	5.25159	-3.94655	194	200	224	226	179	179	281	293	260	268	-999	-999	203	203	216	216
84	23	5	2019	T-1	0	Southern	B24	5.25159	-3.94655	200	218	216	224	0	0	281	293	266	268	198	232	203	215	216	219
4	21	5	2019	T-1	0	Southern	B27	5.25014	-3.94758	194	214	216	218	179	199	284	287	272	272	208	232	211	215	213	219
5	21	5	2019	T-1	0	Southern	B27	5.25014	-3.94758	200	208	0	0	179	179	290	290	268	268	204	208	203	205	210	219
44	22	5	2019	T-1	0	Southern	B27	5.25014	-3.94758	208	208	216	224	201	201	281	284	268	268	204	204	207	211	210	213
45	22	5	2019	T-1	0	Southern	B27	5.25014	-3.94758	214	218	230	230	179	179	287	290	244	256	202	204	203	215	216	219
46	22	5	2019	T-1	0	Southern	B27	5.25014	-3.94758	200	208	-999	-999	241	279	287	290	264	264	214	234	201	211	213	225
47	22	5	2019	T-1	0	Southern	B27	5.25014	-3.94758	218	218	220	226	179	201	281	290	270	272	214	232	205	205	210	213
48	22	5	2019	T-1	0	Southern	B27	5.25014	-3.94758	200	210	218	220	179	199	287	290	264	276	206	214	205	211	219	219
49	22	5	2019	T-1	0	Southern	B27	5.25014	-3.94758	202	210	216	224	179	221	281	281	266	266	202	206	207	211	213	219
122	24	5	2019	T-1	0	Southern	B27	5.25014	-3.94758	208	212	216	218	199	235	290	290	266	276	194	206	205	213	210	240
123	24	5	2019	T-1	0	Southern	B27	5.25014	-3.94758	194	206	216	226	181	237	281	290	0	0	208	214	205	211	219	222
124	24	5	2019	T-1	0	Southern	B27	5.25014	-3.94758	0	0	0	0	0	0	0	0	0	0	214	214	205	205	0	0
136	25	5	2019	T-1	0	Southern	B27	5.25014	-3.94758	194	202	218	226	179	241	287	290	256	268	202	232	201	213	210	213
137	25	5	2019	T-1	0	Southern	B27	5.25014	-3.94758	194	200	226	250	179	203	290	290	266	294	214	232	203	213	210	219
14	22	5	2019	T-1	0	Southern	B29	5.25123	-3.94839	202	218	218	222	167	179	290	290	264	272	204	214	203	211	219	225
15	22	5	2019	T-1	0	Southern	B29	5.25123	-3.94839	194	202	232	238	-999	-999	290	290	266	276	0	0	0	0	219	222
52	22	5	2019	T-1	0	Southern	B29	5.25123	-3.94839	202	208	218	230	181	249	287	290	264	268	204	204	211	213	210	219
27	22	5	2019	T-1	0	Southern	B30	5.24962	-3.94914	202	252	224	226	183	201	287	290	256	264	208	208	213	213	210	219
139	25	5	2019	T-1	0	Southern	B30	5.24962	-3.94914	200	200	216	218	181	241	281	296	250	294	202	206	205	207	219	222
140	25	5	2019	T-1	0	Southern	B30	5.24962	-3.94914	200	202	216	232	179	199	281	290	266	288	192	202	203	211	216	216
141	25	5	2019	T-1	0	Southern	B30	5.24962	-3.94914	208	212	216	226	179	247	287	290	260	290	206	214	213	213	219	219
66	23	5	2019	T-1	0	Southern	B31	5.24885	-3.94745	194	218	-999	-999	179	205	287	290	254	266	208	232	211	211	210	219
67	23	5	2019	T-1	0	Southern	B31	5.24885	-3.94745	200	214	218	220	-999	-999	281	290	-999	-999	202	242	211	215	213	219
17	22	5	2019	T-1	0	Northeastern	B35	5.26141	-3.94903	200	258	218	226	179	179	281	290	-999	-999	214	228	205	211	213	222
128	25	5	2019	T-1	0	Northeastern	B35	5.26141	-3.94903	200	200	218	224	201	219	287	290	268	268	206	206	213	213	219	219
18	22	5	2019	T-1	0	Southern	B42	5.25165	-3.95183	206	218	216	224	201	219	281	290	268	280	204	214	207	213	210	213
38	22	5	2019	T-1	0	Southern	B42	5.25165	-3.95183	202	210	216	222	179	207	290	290	252	268	200	228	207	207	210	222
41	22	5	2019	T-1	0	Southern	B42	5.25165	-3.95183	206	206	216	224	195	195	281	287	256	256	190	190	211	211	216	222
127	25	5	2019	T-1	0	Northeastern	B46	5.26378	-3.9546	200	200	218	224	179	179	290	290	272	272	204	232	207	211	210	213
126	25	5	2019	T-1	0	Northeastern	B50	5.26181	-3.95105	194	218	216	226	179	241	287	287	256	266	202	204	207	211	219	222
7	21	6	2020	T1	6	Southern	B19	5.25344	-3.94632	0	0	0	0	0	0	0	0	0	0	0	0	0	0	0	0
11	21	6	2020	T1	6	Southern	B27	5.25014	-3.94758	194	194	0	0	0	0	0	0	0	0	0	0	0	0	0	0
4	21	6	2020	T1	6	Southern	B42	5.25165	-3.95183	194	210	0	0	-999	-999	281	290	244	266	214	222	211	211	219	225
8	21	6	2020	T1	6	Southern	B59	5.2514	-3.94914	0	0	0	0	0	0	0	0	0	0	0	0	0	0	0	0
2	21	9	2020	T2	8	Southern	B29	5.25123	-3.94839	218	220	0	0	0	0	0	0	0	0	0	0	0	0	219	222
5	17	9	2021	T6	14	Southern	B29	5.25123	-3.94839	202	218	226	230	203	237	284	290	256	256	208	214	203	205	216	219
8	21	6	2022	T9	18	Southern	B08	5.25352	-3.94906	210	214	218	226	179	199	287	290	268	294	206	236	205	207	213	219
6	21	6	2022	T9	18	Southern	B27	5.25014	-3.94758	200	208	226	226	179	241	281	290	264	268	204	214	0	0	219	225
1	13	9	2022	T10	20	Southern	B08	5.25352	-3.94906	0	0	0	0	0	0	0	0	0	0	0	0	0	0	0	0
5	12	9	2022	T10	20	Southern	B08	5.25352	-3.94906	0	0	0	0	179	179	0	0	264	264	190	190	0	0	0	0
7	12	1	2023	T11	21	Southern	B18	5.25485	-3.94619	200	202	218	224	179	205	284	308	246	276	202	204	213	213	219	228
3	12	1	2023	T11	21	Southern	B97	5.25699	-3.94629	194	202	216	216	179	179	284	290	246	266	208	232	203	203	216	219
4	12	1	2023	T11	21	Southern	B97	5.25699	-3.94629	252	258	216	224	201	237	290	290	250	270	204	230	203	215	219	222
16	14	1	2023	T11	21	Southern	B97	5.25699	-3.94629	202	210	216	224	-999	-999	284	293	276	280	202	204	207	211	219	219
12	14	1	2023	T11	21	Southern	B99	5.25323	-3.94763	200	202	220	226	179	237	290	290	270	272	214	228	203	205	219	219
2	30	4	2023	T12	23	Southern	B06	5.25792	-3.95082	194	208	218	218	179	203	290	290	270	280	202	214	211	211	213	219
48	30	4	2023	T12	23	Southern	B08	5.25352	-3.94906	0	0	0	0	0	0	0	0	252	256	194	204	207	213	219	219
34	30	4	2023	T12	23	Southern	B110	5.25252	-3.9468	202	210	216	216	-999	-999	287	290	244	256	202	204	203	203	213	219
40	30	4	2023	T12	23	Southern	B110	5.25252	-3.9468	0	0	0	0	0	0	0	0	0	0	0	0	0	0	0	0
37	30	4	2023	T12	23	Southern	B20	5.25241	-3.94647	200	210	0	0	-999	-999	284	290	256	280	204	242	211	215	210	219
11	30	4	2023	T12	23	Southern	B43	5.25116	-3.95242	-999	-999	0	0	-999	-999	290	290	256	268	-999	-999	-999	-999	-999	-999
16	30	4	2023	T12	23	Southern	B59	5.2514	-3.94914	194	208	218	250	179	241	281	287	266	266	208	232	213	213	219	225
51	30	4	2023	T12	23	Southern	B59	5.2514	-3.94914	200	208	0	0	179	179	287	287	266	288	200	214	207	211	216	219
19	30	4	2023	T12	23	Southern	B60	5.25039	-3.94901	212	216	0	0	201	241	287	290	256	256	232	242	211	211	213	219
12	30	4	2023	T12	23	Southern	B89	5.24989	-3.94957	194	208	218	224	199	241	281	284	268	270	204	208	207	207	213	219
13	30	4	2023	T12	23	Southern	B89	5.24989	-3.94957	214	252	218	218	179	199	287	293	276	276	204	222	203	211	213	219
14	30	4	2023	T12	23	Southern	B89	5.24989	-3.94957	218	218	216	230	203	241	290	290	-999	-999	202	242	207	211	219	219
20	30	4	2023	T12	23	Southern	B90	5.24995	-3.9472	218	220	216	224	181	197	290	290	268	268	204	204	213	213	213	213
5	30	4	2023	T12	23	Southern	B92	5.25077	-3.9497	202	254	226	230	179	179	290	293	276	276	204	230	211	215	216	216
23	30	4	2023	T12	23	Southern	B93	5.25074	-3.95083	218	252	220	224	0	0	281	290	256	280	228	242	207	213	219	222
30	30	4	2023	T12	23	Southern	B97	5.25699	-3.94629	200	214	0	0	179	179	290	293	256	276	214	228	213	213	216	219
31	30	4	2023	T12	23	Southern	B97	5.25699	-3.94629	216	216	216	226	179	241	281	290	242	272	202	214	203	203	213	219
45	30	4	2023	T12	23	Southern	B98	5.24974	-3.94868	210	212	0	0	179	195	281	290	266	270	202	202	203	211	216	222
